# Supplementary material for: Diversity, Prevalence and Virulence of Colletotrichum Species Causing Anthracnose on Cassava Leaves in the Northern Region of Brazil
Source: J Fungi (Basel). 2024 May 21;10(6):367. doi: 10.3390/jof10060367 (PMC11205099; doi:10.3390/jof10060367)
Supplement: Supplementary file 1 [file jof-10-00367-s001.zip]

Archive with 1 entries (1 files):
- jof-2988555-supplementary.pdf
